# Supplementary material for: Colorectal cancer risk stratification on histological slides based on survival curves predicted by deep learning
Source: NPJ Precis Oncol. 2023 Sep 26;7:98. doi: 10.1038/s41698-023-00451-3 (PMC10522577; doi:10.1038/s41698-023-00451-3)
Supplement: Supplementary file 1 — Supplementary data 1 [file 41698_2023_451_MOESM1_ESM.csv]

tn_id
TCGA-D5-5537
TCGA-D5-5538
TCGA-D5-5539
TCGA-D5-5540
TCGA-D5-5541
TCGA-D5-6529
TCGA-D5-6530
TCGA-D5-6531
TCGA-D5-6532
TCGA-D5-6533
TCGA-D5-6534
TCGA-D5-6535
TCGA-D5-6536
TCGA-D5-6537
TCGA-D5-6538
TCGA-D5-6539
TCGA-D5-6540
TCGA-D5-6541
TCGA-D5-6898
TCGA-D5-6920
TCGA-D5-6922
TCGA-D5-6923
TCGA-D5-6924
TCGA-D5-6926
TCGA-D5-6927
TCGA-D5-6928
TCGA-D5-6929
TCGA-D5-6930
TCGA-D5-6931
TCGA-D5-6932
TCGA-D5-7000
TCGA-EI-6506
TCGA-EI-6507
TCGA-EI-6508
TCGA-EI-6509
TCGA-EI-6510
TCGA-EI-6511
TCGA-EI-6512
TCGA-EI-6513
TCGA-EI-6514
TCGA-EI-6881
TCGA-EI-6882
TCGA-EI-6883
TCGA-EI-6884
TCGA-EI-6885
TCGA-EI-6917
TCGA-EI-7002
TCGA-EI-7004
TCGA-CK-4947
TCGA-CK-4948
TCGA-CK-4950
TCGA-CK-4951
TCGA-CK-4952
TCGA-CK-5912
TCGA-CK-5913
TCGA-CK-5914
TCGA-CK-5915
TCGA-CK-5916
TCGA-CK-6746
TCGA-CK-6747
TCGA-CK-6748
TCGA-CK-6751
TCGA-CL-4957
TCGA-CL-5917
TCGA-CL-5918
TCGA-AA-3488
TCGA-AA-3489
TCGA-AA-3492
TCGA-AA-3494
TCGA-AA-3495
TCGA-AA-3496
TCGA-AA-3506
TCGA-AA-3509
TCGA-AA-3510
TCGA-AA-3511
TCGA-AA-3514
TCGA-AA-3517
TCGA-AA-3518
TCGA-AA-3519
TCGA-AA-3520
TCGA-AA-3522
TCGA-AA-3524
TCGA-AA-3525
TCGA-AA-3526
TCGA-AA-3527
TCGA-AA-3529
TCGA-AA-3530
TCGA-AA-3531
TCGA-AA-3532
TCGA-AA-3534
TCGA-AA-3538
TCGA-AA-3542
TCGA-AA-3544
TCGA-AA-3548
TCGA-AA-3549
TCGA-AA-3552
TCGA-AA-3553
TCGA-AA-3555
TCGA-AA-3556
TCGA-AA-3558
TCGA-AA-3560
TCGA-AA-3561
TCGA-AA-3562
TCGA-AA-3655
TCGA-AA-3660
TCGA-AA-3662
TCGA-AA-3663
TCGA-AA-3664
TCGA-AA-3666
TCGA-AA-3667
TCGA-AA-3672
TCGA-AA-3673
TCGA-AA-3675
TCGA-AA-3678
TCGA-AA-3679
TCGA-AA-3680
TCGA-AA-3681
TCGA-AA-3684
TCGA-AA-3685
TCGA-AA-3688
TCGA-AA-3692
TCGA-AA-3693
TCGA-AA-3695
TCGA-AA-3696
TCGA-AA-3697
TCGA-AA-3710
TCGA-AA-3712
TCGA-AA-3713
TCGA-AA-3715
TCGA-AA-3811
TCGA-AA-3812
TCGA-AA-3814
TCGA-AA-3815
TCGA-AA-3818
TCGA-AA-3819
TCGA-AA-3821
TCGA-AA-3831
TCGA-AA-3833
TCGA-AA-3837
TCGA-AA-3841
TCGA-AA-3842
TCGA-AA-3844
TCGA-AA-3845
TCGA-AA-3846
TCGA-AA-3848
TCGA-AA-3850
TCGA-AA-3851
TCGA-AA-3852
TCGA-AA-3854
TCGA-AA-3855
TCGA-AA-3856
TCGA-AA-3858
TCGA-AA-3860
TCGA-AA-3861
TCGA-AA-3862
TCGA-AA-3864
TCGA-AA-3866
TCGA-AA-3867
TCGA-AA-3869
TCGA-AA-3870
TCGA-AA-3872
TCGA-AA-3875
TCGA-AA-3877
TCGA-AA-3930
TCGA-AA-3939
TCGA-AA-3941
TCGA-AA-3947
TCGA-AA-3949
TCGA-AA-3950
TCGA-AA-3952
TCGA-AA-3955
TCGA-AA-3956
TCGA-AA-3966
TCGA-AA-3967
TCGA-AA-3968
TCGA-AA-3970
TCGA-AA-3971
TCGA-AA-3972
TCGA-AA-3973
TCGA-AA-3975
TCGA-AA-3976
TCGA-AA-3977
TCGA-AA-3979
TCGA-AA-3980
TCGA-AA-3982
TCGA-AA-3984
TCGA-AA-3986
TCGA-AA-3989
TCGA-AA-3994
TCGA-AA-A004
TCGA-AA-A00A
TCGA-AA-A00D
TCGA-AA-A00E
TCGA-AA-A00F
TCGA-AA-A00J
TCGA-AA-A00K
TCGA-AA-A00L
TCGA-AA-A00N
TCGA-AA-A00O
TCGA-AA-A00Q
TCGA-AA-A00R
TCGA-AA-A00U
TCGA-AA-A00W
TCGA-AA-A00Z
TCGA-AA-A010
TCGA-AA-A017
TCGA-AA-A01C
TCGA-AA-A01D
TCGA-AA-A01F
TCGA-AA-A01G
TCGA-AA-A01I
TCGA-AA-A01K
TCGA-AA-A01P
TCGA-AA-A01Q
TCGA-AA-A01R
TCGA-AA-A01S
TCGA-AA-A01T
TCGA-AA-A01V
TCGA-AA-A01X
TCGA-AA-A01Z
TCGA-AA-A022
TCGA-AA-A024
TCGA-AA-A029
TCGA-AA-A02E
TCGA-AA-A02F
TCGA-AA-A02H
TCGA-AA-A02J
TCGA-AA-A02K
TCGA-AA-A02O
TCGA-AA-A02R
TCGA-AA-A02W
TCGA-AA-A02Y
TCGA-AA-A03F
TCGA-AA-A03J
TCGA-AG-3574
TCGA-AG-3575
TCGA-AG-3578
TCGA-AG-3580
TCGA-AG-3581
TCGA-AG-3582
TCGA-AG-3583
TCGA-AG-3584
TCGA-AG-3586
TCGA-AG-3587
TCGA-AG-3591
TCGA-AG-3592
TCGA-AG-3593
TCGA-AG-3594
TCGA-AG-3598
TCGA-AG-3599
TCGA-AG-3600
TCGA-AG-3601
TCGA-AG-3602
TCGA-AG-3605
TCGA-AG-3608
TCGA-AG-3609
TCGA-AG-3611
TCGA-AG-3612
TCGA-AG-3725
TCGA-AG-3726
TCGA-AG-3727
TCGA-AG-3728
TCGA-AG-3731
TCGA-AG-3732
TCGA-AG-3742
TCGA-AG-3878
TCGA-AG-3881
TCGA-AG-3882
TCGA-AG-3883
TCGA-AG-3885
TCGA-AG-3887
TCGA-AG-3890
TCGA-AG-3891
TCGA-AG-3892
TCGA-AG-3893
TCGA-AG-3894
TCGA-AG-3896
TCGA-AG-3898
TCGA-AG-3901
TCGA-AG-3902
TCGA-AG-3906
TCGA-AG-3909
TCGA-AG-3999
TCGA-AG-4001
TCGA-AG-4005
TCGA-AG-4007
TCGA-AG-4008
TCGA-AG-4009
TCGA-AG-4015
TCGA-AG-4021
TCGA-AG-4022
TCGA-AG-A002
TCGA-AG-A008
TCGA-AG-A00C
TCGA-AG-A00H
TCGA-AG-A00Y
TCGA-AG-A011
TCGA-AG-A014
TCGA-AG-A015
TCGA-AG-A016
TCGA-AG-A01J
TCGA-AG-A01L
TCGA-AG-A01N
TCGA-AG-A01W
TCGA-AG-A01Y
TCGA-AG-A020
TCGA-AG-A023
TCGA-AG-A025
TCGA-AG-A026
TCGA-AG-A02G
TCGA-AG-A02N
TCGA-AG-A02X
TCGA-AG-A032
TCGA-AG-A036
TCGA-A6-2671
TCGA-A6-2672
TCGA-A6-2674
TCGA-A6-2675
TCGA-A6-2676
TCGA-A6-2677
TCGA-A6-2678
TCGA-A6-2679
TCGA-A6-2680
TCGA-A6-2681
TCGA-A6-2682
TCGA-A6-2683
TCGA-A6-2684
TCGA-A6-2685
TCGA-A6-2686
TCGA-A6-3807
TCGA-A6-3808
TCGA-A6-3809
TCGA-A6-3810
TCGA-A6-4105
TCGA-A6-4107
TCGA-A6-5656
TCGA-A6-5657
TCGA-A6-5659
TCGA-A6-5660
TCGA-A6-5661
TCGA-A6-5662
TCGA-A6-5664
TCGA-A6-5665
TCGA-A6-5666
TCGA-A6-5667
TCGA-A6-6137
TCGA-A6-6138
TCGA-A6-6140
TCGA-A6-6141
TCGA-A6-6142
TCGA-A6-6648
TCGA-A6-6649
TCGA-A6-6650
TCGA-A6-6651
TCGA-A6-6652
TCGA-A6-6653
TCGA-A6-6654
TCGA-A6-A565
TCGA-A6-A566
TCGA-A6-A567
TCGA-A6-A56B
TCGA-A6-A5ZU
TCGA-AF-2687
TCGA-AF-2689
TCGA-AF-2690
TCGA-AF-2691
TCGA-AF-2692
TCGA-AF-2693
TCGA-AF-3400
TCGA-AF-3911
TCGA-AF-3913
TCGA-AF-3914
TCGA-AF-4110
TCGA-AF-5654
TCGA-AF-6136
TCGA-AF-6655
TCGA-AF-6672
TCGA-AF-A56K
TCGA-AF-A56L
TCGA-AF-A56N
TCGA-3L-AA1B
TCGA-4N-A93T
TCGA-4T-AA8H
TCGA-5M-AAT4
TCGA-5M-AAT6
TCGA-5M-AATE
TCGA-AD-5900
TCGA-AD-6548
TCGA-AD-6888
TCGA-AD-6889
TCGA-AD-6890
TCGA-AD-6895
TCGA-AD-6899
TCGA-AD-6901
TCGA-AD-6963
TCGA-AD-6964
TCGA-AD-6965
TCGA-AD-A5EJ
TCGA-AD-A5EK
TCGA-AM-5820
TCGA-AM-5821
TCGA-AU-3779
TCGA-AU-6004
TCGA-AY-4070
TCGA-AY-4071
TCGA-AY-5543
TCGA-AY-6196
TCGA-AY-6197
TCGA-AY-6386
TCGA-AY-A54L
TCGA-AY-A69D
TCGA-AY-A71X
TCGA-AY-A8YK
TCGA-AZ-4308
TCGA-AZ-4313
TCGA-AZ-4315
TCGA-AZ-4614
TCGA-AZ-4615
TCGA-AZ-4616
TCGA-AZ-4681
TCGA-AZ-4682
TCGA-AZ-4684
TCGA-AZ-5403
TCGA-AZ-5407
TCGA-AZ-6598
TCGA-AZ-6599
TCGA-AZ-6600
TCGA-AZ-6601
TCGA-AZ-6603
TCGA-AZ-6605
TCGA-AZ-6606
TCGA-AZ-6607
TCGA-AZ-6608
TCGA-CA-5254
TCGA-CA-5255
TCGA-CA-5256
TCGA-CA-5796
TCGA-CA-5797
TCGA-CA-6715
TCGA-CA-6716
TCGA-CA-6717
TCGA-CA-6718
TCGA-CA-6719
TCGA-CM-4743
TCGA-CM-4744
TCGA-CM-4746
TCGA-CM-4747
TCGA-CM-4748
TCGA-CM-4750
TCGA-CM-4751
TCGA-CM-4752
TCGA-CM-5341
TCGA-CM-5344
TCGA-CM-5348
TCGA-CM-5349
TCGA-CM-5860
TCGA-CM-5861
TCGA-CM-5862
TCGA-CM-5863
TCGA-CM-5864
TCGA-CM-5868
TCGA-CM-6161
TCGA-CM-6162
TCGA-CM-6163
TCGA-CM-6164
TCGA-CM-6165
TCGA-CM-6166
TCGA-CM-6167
TCGA-CM-6168
TCGA-CM-6169
TCGA-CM-6170
TCGA-CM-6171
TCGA-CM-6172
TCGA-CM-6674
TCGA-CM-6675
TCGA-CM-6676
TCGA-CM-6677
TCGA-CM-6678
TCGA-CM-6679
TCGA-CM-6680
TCGA-DM-A0X9
TCGA-DM-A0XD
TCGA-DM-A0XF
TCGA-DM-A1D0
TCGA-DM-A1D4
TCGA-DM-A1D6
TCGA-DM-A1D7
TCGA-DM-A1D8
TCGA-DM-A1D9
TCGA-DM-A1DA
TCGA-DM-A1DB
TCGA-DM-A1HA
TCGA-DM-A280
TCGA-DM-A282
TCGA-DM-A285
TCGA-DM-A288
TCGA-DM-A28A
TCGA-DM-A28E
TCGA-DM-A28F
TCGA-DM-A28G
TCGA-DM-A28H
TCGA-DM-A28K
TCGA-DM-A28M
TCGA-F4-6459
TCGA-F4-6460
TCGA-F4-6461
TCGA-F4-6463
TCGA-F4-6569
TCGA-F4-6570
TCGA-F4-6703
TCGA-F4-6704
TCGA-F4-6805
TCGA-F4-6806
TCGA-F4-6807
TCGA-F4-6808
TCGA-F4-6809
TCGA-F4-6854
TCGA-F4-6855
TCGA-F4-6856
TCGA-G4-6293
TCGA-G4-6294
TCGA-G4-6295
TCGA-G4-6297
TCGA-G4-6298
TCGA-G4-6299
TCGA-G4-6302
TCGA-G4-6303
TCGA-G4-6304
TCGA-G4-6306
TCGA-G4-6307
TCGA-G4-6309
TCGA-G4-6310
TCGA-G4-6311
TCGA-G4-6314
TCGA-G4-6315
TCGA-G4-6317
TCGA-G4-6320
TCGA-G4-6321
TCGA-G4-6322
TCGA-G4-6323
TCGA-G4-6586
TCGA-G4-6588
TCGA-G4-6625
TCGA-G4-6626
TCGA-G4-6627
TCGA-G4-6628
TCGA-NH-A50T
TCGA-NH-A50U
TCGA-NH-A50V
TCGA-NH-A5IV
TCGA-NH-A6GA
TCGA-NH-A6GB
TCGA-NH-A6GC
TCGA-NH-A8F7
TCGA-NH-A8F8
TCGA-QG-A5YV
TCGA-QG-A5YW
TCGA-QG-A5YX
TCGA-QG-A5Z1
TCGA-QG-A5Z2
TCGA-QL-A97D
TCGA-SS-A7HO
TCGA-T9-A92H
TCGA-WS-AB45
TCGA-AH-6544
TCGA-AH-6547
TCGA-AH-6549
TCGA-AH-6643
TCGA-AH-6644
TCGA-AH-6897
TCGA-AH-6903
TCGA-BM-6198
TCGA-CI-6622
TCGA-CI-6624
TCGA-DC-4745
TCGA-DC-4749
TCGA-DC-5337
TCGA-DC-5869
TCGA-DC-6154
TCGA-DC-6155
TCGA-DC-6156
TCGA-DC-6157
TCGA-DC-6158
TCGA-DC-6160
TCGA-DC-6681
TCGA-DC-6682
TCGA-DC-6683
TCGA-DT-5265
TCGA-DY-A0XA
TCGA-DY-A1DC
TCGA-DY-A1DD
TCGA-DY-A1DE
TCGA-DY-A1DF
TCGA-DY-A1DG
TCGA-EF-5830
TCGA-F5-6464
TCGA-F5-6465
TCGA-F5-6571
TCGA-F5-6702
TCGA-F5-6811
TCGA-F5-6812
TCGA-F5-6813
TCGA-F5-6814
TCGA-F5-6861
TCGA-F5-6863
TCGA-F5-6864
TCGA-G5-6233
TCGA-G5-6235
TCGA-G5-6572
TCGA-G5-6641
